# Supplementary material for: 1,5-Di­meth­oxy­naphthalene
Source: Acta Crystallogr Sect E Struct Rep Online. 2013 Oct 19;69(Pt 11):o1655–6. doi: 10.1107/S1600536813026731 (PMC3884318; doi:10.1107/S1600536813026731)
Supplement: Supplementary file 1 [file e-69-o1655-sup1.cif]

##############################################################################
#                                                                            #
# This CIF contains the data in a paper accepted for publication in          #
# Acta Crystallographica Section E. It conforms to the requirements of       #
# Notes for Authors for Acta Crystallographica Section E, and has been       #
# peer reviewed under the auspices of the IUCr Commission on Journals.       #
#                                                                            #
# Full details of the Crystallographic Information File format               #
# are given in the paper "The Crystallographic Information File (CIF):       #
# a New Standard Archive File for Crystallography" by S. R. Hall, F. H.      #
# Allen and I. D. Brown [Acta Cryst. (1991), A47, 655-685].                  #
#                                                                            #
# The current version of the core CIF dictionary is obtainable from          #
# ftp://ftp.iucr.org/pub/cif_core.dic.                                       #
#                                                                            #
# Software is freely available for graphical display of the structure(s)     #
# in this CIF. For information consult the CIF software page                 #
# http://www.iucr.org/resources/cif/software.                                #
#                                                                            #
# This file may be used for bona fide research purposes within the           #
# scientific community so long as proper attribution is given to the journal # 
# article from which it was obtained.                                        #
#                                                                            #
##############################################################################
data_I
_audit_creation_method     CRYSTALS_ver_14.52
_database_code_depnum_ccdc_archive     'CCDC 963646'
_chemical_name_systematic
;
1,5-Dimethoxynaphthalene
;
_chemical_formula_moiety     'C12 H12 O2'
_chemical_formula_sum     'C12 H12 O2'
_chemical_formula_iupac     'C12 H12 O2'
_chemical_formula_weight     188.23
_chemical_melting_point     .
_symmetry_cell_setting     monoclinic
_symmetry_space_group_name_H-M     'P 21/c'
_symmetry_space_group_name_Hall     '-P 2ybc'
loop_
    _symmetry_equiv_pos_as_xyz
    'x,y,z'
    '-x,-y,-z'
    'x,-y+1/2,z+1/2'
    '-x,y+1/2,-z+1/2'
_cell_length_a     7.0412(3)
_cell_length_b     10.1058(4)
_cell_length_c     6.5773(2)
_cell_angle_alpha     90
_cell_angle_beta     95.509(3)
_cell_angle_gamma     90
_cell_volume     465.86(3)
_cell_formula_units_Z     2
_cell_measurement_reflns_used     3622
_cell_measurement_theta_min     4
_cell_measurement_theta_max     77
_cell_measurement_temperature     150
_exptl_crystal_description     'plate'
_exptl_crystal_colour     'clear_pale_colourless'
_exptl_crystal_size_max     0.180
_exptl_crystal_size_mid     0.080
_exptl_crystal_size_min     0.005
_exptl_crystal_density_diffrn     1.342
_exptl_crystal_density_meas     ?
_exptl_crystal_density_method     'not measured'
_exptl_crystal_F_000     200
_exptl_absorpt_coefficient_mu     0.728
_exptl_absorpt_correction_type     multi-scan
_exptl_absorpt_process_details
                               '(<i>CrysAlis PRO</i>; Oxford Diffraction, 2007)'
_exptl_absorpt_correction_T_min     0.59
_exptl_absorpt_correction_T_max     1.00
_diffrn_ambient_temperature     150
_diffrn_radiation_type     'Cu K\a'
_diffrn_radiation_wavelength     1.54180
_diffrn_radiation_monochromator     'graphite'
_diffrn_measurement_device_type     'Oxford Diffraction SuperNova'
_diffrn_measurement_device     'Area'
_diffrn_measurement_method     \w
_diffrn_reflns_number     7624
_diffrn_reflns_av_R_equivalents     0.027
_diffrn_reflns_theta_min     6.315
_diffrn_reflns_theta_max     76.713
_diffrn_reflns_theta_full     75.179
_diffrn_measured_fraction_theta_max     0.994
_diffrn_measured_fraction_theta_full     0.998
_diffrn_reflns_limit_h_min     -8
_diffrn_reflns_limit_h_max     7
_diffrn_reflns_limit_k_min     -12
_diffrn_reflns_limit_k_max     12
_diffrn_reflns_limit_l_min     -8
_diffrn_reflns_limit_l_max     8
_diffrn_standards_number     0
_diffrn_standards_interval_count     .
_diffrn_standards_interval_time     .
_diffrn_standards_decay_%     .
_reflns_number_total     975
_reflns_number_gt     890
_reflns_threshold_expression     I>2.0\s(I)
_refine_ls_structure_factor_coef     Fsqd
_refine_ls_matrix_type     full
_refine_ls_R_factor_all     0.0361
_refine_ls_R_factor_gt     0.0335
_refine_ls_wR_factor_all     0.0929
_refine_ls_wR_factor_gt     0.0908
_refine_ls_wR_factor_ref     0.0929
_refine_ls_goodness_of_fit_ref     1.0007
_refine_ls_number_reflns     971
_refine_ls_number_parameters     64
_refine_ls_number_restraints     0
_refine_ls_hydrogen_treatment     constr
_refine_ls_weighting_scheme     calc
_refine_ls_weighting_details
;
Method= Modified Sheldrick
w=1/[\s^2^(F^2^) + (0.06P)^2^ + 0.10P], where P=(max(Fo^2^,0) + 2Fc^2^)/3
;
_atom_sites_solution_hydrogens     difmap
_atom_sites_solution_primary     other
_refine_ls_shift/su_max     0.0004116
_refine_ls_shift/su_mean     0.0000421
_refine_diff_density_max     0.22
_refine_diff_density_min     -0.18
_refine_ls_extinction_method     'None'
loop_
    _atom_type_symbol
    _atom_type_scat_Cromer_Mann_a1
    _atom_type_scat_Cromer_Mann_a2
    _atom_type_scat_Cromer_Mann_a3
    _atom_type_scat_Cromer_Mann_a4
    _atom_type_scat_Cromer_Mann_b1
    _atom_type_scat_Cromer_Mann_b2
    _atom_type_scat_Cromer_Mann_b3
    _atom_type_scat_Cromer_Mann_b4
    _atom_type_scat_Cromer_Mann_c
    _atom_type_scat_dispersion_real
    _atom_type_scat_dispersion_imag
    _atom_type_scat_source
    C 2.3100 1.0200 1.5886 0.8650 20.8439 10.2075 0.5687 51.6512 0.2156 0.0181
                                                                          0.0091
                                'International Tables Vol C 4.2.6.8 and 6.1.1.4'
    H 0.4930 0.3229 0.1402 0.0408 10.5109 26.1257 3.1424 57.7998 0.0030 0.0000
                                                                          0.0000
                                'International Tables Vol C 4.2.6.8 and 6.1.1.4'
    S 6.9053 5.2034 1.4379 1.5863 1.4679 22.2151 0.2536 56.1720 0.8669 0.3331
                                                                          0.5567
                                'International Tables Vol C 4.2.6.8 and 6.1.1.4'
    O 3.0485 2.2868 1.5463 0.8670 13.2771 5.7011 0.3239 32.9089 0.2508 0.0492
                                                                          0.0322
                                'International Tables Vol C 4.2.6.8 and 6.1.1.4'
_computing_data_collection     'SUPERNOVA (Oxford Diffraction, 2007)'
_computing_cell_refinement     'CrysAlis PRO (Oxford Diffraction, 2007)'
_computing_data_reduction     'CrysAlis PRO (Oxford Diffraction, 2007)'
_computing_structure_solution     'SUPERFLIP (Palatinus & Chapuis, 2007)'
_computing_structure_refinement     'CRYSTALS (Betteridge <i>et al.</i>, 2003)'
_computing_molecular_graphics     'CAMERON (Watkin <i>et al.</i>, 1996)'
_computing_publication_material     'CRYSTALS (Betteridge <i>et al.</i>, 2003)'
loop_
    _atom_site_type_symbol
    _atom_site_label
    _atom_site_fract_x
    _atom_site_fract_y
    _atom_site_fract_z
    _atom_site_U_iso_or_equiv
    _atom_site_adp_type
    _atom_site_occupancy
    _atom_site_disorder_assembly
    _atom_site_disorder_group
    C C1 0.46630(14) 0.35777(9) 1.31198(15) 0.0246 Uani 1.0000 . .
    C C2 0.28469(14) 0.36191(10) 1.19978(15) 0.0251 Uani 1.0000 . .
    C C3 0.25474(13) 0.43124(9) 1.02089(14) 0.0226 Uani 1.0000 . .
    C C4 0.40796(12) 0.50104(9) 0.94482(13) 0.0202 Uani 1.0000 . .
    C C5 0.38406(14) 0.57492(9) 0.75848(14) 0.0219 Uani 1.0000 . .
    O O6 0.20285(10) 0.57222(7) 0.66380(11) 0.0274 Uani 1.0000 . .
    C C7 0.16539(15) 0.64994(10) 0.48270(16) 0.0296 Uani 1.0000 . .
    H H11 0.4837 0.3088 1.4350 0.0297 Uiso 1.0000 . .
    H H21 0.1819 0.3157 1.2519 0.0309 Uiso 1.0000 . .
    H H31 0.1296 0.4338 0.9479 0.0276 Uiso 1.0000 . .
    H H73 0.0325 0.6342 0.4324 0.0427 Uiso 1.0000 . .
    H H72 0.1849 0.7431 0.5170 0.0424 Uiso 1.0000 . .
    H H71 0.2476 0.6232 0.3793 0.0432 Uiso 1.0000 . .
loop_
    _atom_site_aniso_label
    _atom_site_aniso_U_11
    _atom_site_aniso_U_22
    _atom_site_aniso_U_33
    _atom_site_aniso_U_12
    _atom_site_aniso_U_13
    _atom_site_aniso_U_23
    C1 0.0273(5) 0.0242(5) 0.0220(4) -0.0007(4) 0.0001(4) 0.0018(3)
    C2 0.0220(5) 0.0258(5) 0.0277(5) -0.0029(4) 0.0041(4) 0.0001(4)
    C3 0.0179(5) 0.0236(5) 0.0260(5) -0.0001(3) -0.0002(3) -0.0027(3)
    C4 0.0195(5) 0.0186(4) 0.0220(4) 0.0012(3) -0.0002(4) -0.0031(3)
    C5 0.0210(5) 0.0214(5) 0.0225(5) 0.0011(3) -0.0023(4) -0.0024(3)
    O6 0.0223(4) 0.0314(4) 0.0268(4) -0.0028(3) -0.0064(3) 0.0060(3)
    C7 0.0298(5) 0.0308(5) 0.0261(5) -0.0002(4) -0.0077(4) 0.0044(4)
loop_
    _geom_bond_atom_site_label_1
    _geom_bond_atom_site_label_2
    _geom_bond_site_symmetry_1
    _geom_bond_site_symmetry_2
    _geom_bond_distance
    _geom_bond_publ_flag
    C1 C5 . 2_667 1.3717(14) no
    C1 C2 . . 1.4143(13) no
    C1 H11 . . 0.946 no
    C2 C3 . . 1.3683(14) no
    C2 H21 . . 0.953 no
    C3 C4 . . 1.4197(13) no
    C3 H31 . . 0.962 no
    C4 C4 . 2_667 1.4236(17) no
    C4 C5 . . 1.4312(13) no
    C5 O6 . . 1.3653(11) no
    O6 C7 . . 1.4301(11) no
    C7 H73 . . 0.975 no
    C7 H72 . . 0.974 no
    C7 H71 . . 0.972 no
loop_
    _geom_angle_atom_site_label_1
    _geom_angle_atom_site_label_2
    _geom_angle_atom_site_label_3
    _geom_angle_site_symmetry_1
    _geom_angle_site_symmetry_2
    _geom_angle_site_symmetry_3
    _geom_angle
    _geom_angle_publ_flag
    C5 C1 C2 2_667 . . 119.63(9) no
    C5 C1 H11 2_667 . . 120.5 no
    C2 C1 H11 . . . 119.9 no
    C1 C2 C3 . . . 121.39(9) no
    C1 C2 H21 . . . 118.6 no
    C3 C2 H21 . . . 120.0 no
    C2 C3 C4 . . . 119.86(9) no
    C2 C3 H31 . . . 120.1 no
    C4 C3 H31 . . . 120.1 no
    C4 C4 C3 2_667 . . 119.90(10) no
    C4 C4 C5 2_667 . . 118.09(11) no
    C3 C4 C5 . . . 122.01(9) no
    C4 C5 C1 . . 2_667 121.13(9) no
    C4 C5 O6 . . . 114.09(8) no
    C1 C5 O6 2_667 . . 124.78(9) no
    C5 O6 C7 . . . 117.29(8) no
    O6 C7 H73 . . . 106.7 no
    O6 C7 H72 . . . 109.1 no
    H73 C7 H72 . . . 110.2 no
    O6 C7 H71 . . . 110.8 no
    H73 C7 H71 . . . 109.5 no
    H72 C7 H71 . . . 110.5 no
loop_
    _geom_hbond_atom_site_label_D
    _geom_hbond_atom_site_label_H
    _geom_hbond_atom_site_label_A
    _geom_hbond_site_symmetry_A
    _geom_hbond_distance_DH
    _geom_hbond_distance_HA
    _geom_hbond_distance_DA
    _geom_hbond_angle_DHA
    _geom_hbond_publ_flag
    C7 H73 O6 2_566 0.975 2.70 3.4950(10)
                                        139 yes
data_global
_journal_date_recd_electronic     2013-09-19
_journal_date_accepted     2013-09-28
_journal_name_full     'Acta Crystallographica, Section E'
_journal_year     2013
_journal_volume     69
_journal_issue     11
_journal_page_first     o1655
_journal_page_last     o1656
_journal_paper_category     QO
_journal_paper_doi     10.1107/S1600536813026731
_journal_coeditor_code     LH5655
_publ_contact_author_name     'Emmanuel Marfo-Owusu'
_publ_contact_author_address
;
Department of Chemistry,
University of Cape Coast,
Cape Coast, Ghana
;
_publ_contact_author_email     'emmanuel_jp@yahoo.com'
_publ_section_title
;
1,5-Dimethoxynaphthalene
;
loop_
    _publ_author_name
    _publ_author_footnote
    _publ_author_address
    'Marfo-Owusu, Emmanuel'
;
Visiting: Chemical Crystallography,
Department of Chemistry,
Chemistry Research Laboratory,
University of Oxford,
Mansfield Road,
Oxford OX1 3TA,
England.
;
;
Department of Chemistry,
University of Cape Coast,
Cape Coast, Ghana
;
    'Thompson, Amber L.' .
;
Chemical Crystallography,
Department of Chemistry,
Chemistry Research Laboratory,
University of Oxford,
Mansfield Road,
Oxford OX1 3TA
England
;
_exptl_special_details
;
The crystal was placed in the cold stream of an Oxford
Cryosystems open-flow nitrogen cryostat (Cosier &
Glazer, 1986) with a nominal stability of 0.1 K.
;
