# Supplementary material for: 1,5-Di­meth­oxy­naphthalene
Source: Acta Crystallogr Sect E Struct Rep Online. 2013 Oct 19;69(Pt 11):o1655–6. doi: 10.1107/S1600536813026731 (PMC3884318; doi:10.1107/S1600536813026731)
Supplement: Supplementary file 2 [file e-69-o1655-Isup2.hkl]

data_I
#  E:\Amber\011emo12\CRYSTALS\011em  At 17:
_audit_creation_date        "13-08-22"
_audit_creation_method      CRYSTALS 

_cell_length_a                    7.0412(3)
_cell_angle_alpha                 90
_cell_length_b                    10.1058(4)
_cell_angle_beta                  95.509(3)
_cell_length_c                    6.5773(2)
_cell_angle_gamma                 90
loop_
 _symmetry_equiv_pos_as_xyz
 'x,y,z'
 '-x,-y,-z'
 'x,-y+1/2,z+1/2'
 '-x,y+1/2,-z+1/2'

# NOTE FO on scale of Fc,      0.06903
# Status flags: 
#    o - used in refinement 
#    < - excluded by I/sigmaI cutoff 
#    l - excluded at low resolution  
#    h - excluded at high resolution  
#    x - excluded for another reason  

loop_
_refln_index_h
_refln_index_k
_refln_index_l
_refln_F_squared_meas
_refln_F_squared_calc
_refln_F_squared_sigma
_refln_observed_status
_refln_refinement_weight
   1   0   0     1224.76        0.00       11.07 l   0.0000E+00
   2   0   0     1289.71     1541.49        8.60 o   0.1425E-03
   3   0   0      575.27      624.00        6.35 o   0.7793E-03
   4   0   0       70.86       70.05        2.63 o   0.3332E-01
   5   0   0      298.42      291.11        5.79 o   0.2949E-02
   6   0   0       28.53       30.12        0.84 o   0.1523E+00
   7   0   0        7.31        8.15        0.48 o   0.8002E+00
   8   0   0        1.77        1.71        0.25 o   0.4016E+01
   1   1   0       45.58        0.00        0.63 l   0.0000E+00
   2   1   0      418.37      462.59        2.74 o   0.1438E-02
   3   1   0       22.67       24.34        0.60 o   0.2166E+00
   4   1   0      157.92      157.32        2.36 o   0.9855E-02
   5   1   0      193.13      211.64        3.60 o   0.5926E-02
   6   1   0      211.63      206.81        1.69 o   0.6115E-02
   7   1   0        0.99        0.77        0.11 o   0.7493E+01
   8   1   0        1.46        0.94        0.21 o   0.6233E+01
   0   2   0     1719.31        0.00       12.68 l   0.0000E+00
   1   2   0      250.36      268.97        1.55 o   0.3990E-02
   2   2   0      146.66      158.45        1.40 o   0.1062E-01
   3   2   0       20.42       21.00        0.55 o   0.2616E+00
   4   2   0       17.05       14.63        0.78 o   0.3371E+00
   5   2   0      245.04      248.63        1.93 o   0.4445E-02
   6   2   0      121.43      125.38        1.44 o   0.1558E-01
   7   2   0        2.68        3.04        0.28 o   0.2477E+01
   8   2   0        8.55        8.83        0.47 o   0.7305E+00
   1   3   0      114.11      126.26        0.97 o   0.1635E-01
   2   3   0       24.59       23.95        0.58 o   0.2125E+00
   3   3   0       88.46       80.30        1.29 o   0.3093E-01
   4   3   0      274.08      255.77        3.38 o   0.3869E-02
   5   3   0      148.31      154.32        1.52 o   0.1086E-01
   6   3   0      303.48      299.79        2.88 o   0.3033E-02
   7   3   0        6.43        6.37        0.44 o   0.1020E+01
   8   3   0        3.62        3.53        0.32 o   0.1969E+01
   0   4   0     1186.32     1236.70        6.77 o   0.2027E-03
   1   4   0        3.56        4.21        0.29 o   0.1837E+01
   2   4   0      170.61      169.56        1.47 o   0.8927E-02
   3   4   0       76.05       82.74        1.18 o   0.3292E-01
   4   4   0      130.85      129.35        2.42 o   0.1365E-01
   5   4   0       56.43       57.07        1.15 o   0.5699E-01
   6   4   0       50.43       48.53        1.71 o   0.6363E-01
   7   4   0        1.06        1.26        0.24 o   0.5422E+01
   8   4   0        0.04        0.51        0.46 o   0.2108E+01
   1   5   0      118.84      120.58        1.73 o   0.1629E-01
   2   5   0      238.93      232.29        2.84 o   0.4806E-02
   3   5   0       13.08        9.63        0.69 o   0.5079E+00
   4   5   0       23.41       22.14        0.77 o   0.2192E+00
   5   5   0       21.36       21.90        0.90 o   0.2201E+00
   6   5   0        0.26        0.74        0.36 o   0.5150E+01
   7   5   0        9.80       10.00        0.46 o   0.6430E+00
   8   5   0       13.90       14.33        0.43 o   0.4385E+00
   0   6   0       11.14       10.73        0.87 o   0.4422E+00
   1   6   0       69.09       63.75        1.28 o   0.4518E-01
   2   6   0      294.67      279.83        3.39 o   0.3329E-02
   3   6   0        3.25        3.07        0.34 o   0.2138E+01
   4   6   0       16.30       16.58        0.63 o   0.3368E+00
   5   6   0       41.40       41.99        1.08 o   0.9054E-01
   6   6   0        9.99        9.61        0.49 o   0.6417E+00
   7   6   0       79.90       78.29        0.97 o   0.3464E-01
   1   7   0        0.37        0.18        0.27 o   0.7587E+01
   2   7   0        0.15        0.28        0.26 o   0.1591E+02
   3   7   0        0.33        0.18        0.18 o   0.1522E+02
   4   7   0        0.42        0.09        0.24 o   0.8578E+01
   5   7   0        0.50        0.02        0.19 o   0.1061E+02
   6   7   0        2.10        2.32        0.20 o   0.3454E+01
   7   7   0        0.34        0.69        0.07 o   0.1483E+02
   0   8   0        1.94        3.71        0.25 o   0.2422E+01
   1   8   0       43.10       44.96        0.69 o   0.8794E-01
   2   8   0      115.79      117.06        1.20 o   0.1753E-01
   3   8   0        1.95        2.95        0.25 o   0.2809E+01
   4   8   0        4.69        4.45        0.37 o   0.1503E+01
   5   8   0       28.95       28.91        0.75 o   0.1602E+00
   6   8   0        0.41        0.29        0.14 o   0.1555E+02
   1   9   0       37.21       38.55        0.67 o   0.1107E+00
   2   9   0       71.94       70.16        0.91 o   0.4140E-01
   3   9   0        5.41        5.73        0.32 o   0.1271E+01
   4   9   0        2.88        3.43        0.22 o   0.2379E+01
   5   9   0        5.81        5.86        0.24 o   0.1297E+01
   6   9   0        0.14        0.13        0.11 o   0.4791E+02
   0  10   0       72.88       72.28        1.10 o   0.3926E-01
   1  10   0        3.23        4.03        0.20 o   0.2113E+01
   2  10   0       28.71       28.97        0.53 o   0.1686E+00
   3  10   0       25.71       25.35        0.54 o   0.2005E+00
   4  10   0       37.93       38.95        0.50 o   0.1108E+00
   5  10   0       25.20       26.63        0.44 o   0.1963E+00
   1  11   0       13.74       13.59        0.34 o   0.4721E+00
   2  11   0        3.83        4.09        0.18 o   0.2017E+01
   3  11   0        8.05        8.61        0.22 o   0.8721E+00
   4  11   0       24.67       24.61        0.42 o   0.2139E+00
   0  12   0       71.04       71.32        0.85 o   0.4105E-01
   1  12   0        8.29        8.50        0.22 o   0.8716E+00
   2  12   0        0.85        1.05        0.05 o   0.8902E+01
  -8   1   1       33.52       35.20        0.94 o   0.1207E+00
  -7   1   1      116.03      109.18        1.21 o   0.1888E-01
  -6   1   1      947.88      950.44        4.54 o   0.3329E-03
  -5   1   1       32.04       36.56        1.56 o   0.1006E+00
  -4   1   1      177.06      179.21        2.59 o   0.7854E-02
  -3   1   1      107.54      121.15        1.50 o   0.1732E-01
  -2   1   1        0.12        0.00        0.19 o   0.4598E+02
  -1   1   1     1301.04     1368.90        5.20 o   0.1677E-03
   0   1   1      113.55        0.00        1.27 l   0.0000E+00
   1   1   1       25.92       23.66        0.56 o   0.2102E+00
   2   1   1        9.71        8.65        0.40 o   0.7440E+00
   3   1   1      691.28      639.60        4.91 o   0.6787E-03
   4   1   1      228.10      195.56        2.95 o   0.5997E-02
   5   1   1       92.40       85.89        1.14 o   0.2842E-01
   6   1   1        7.28        7.35        0.45 o   0.8815E+00
   7   1   1        2.04        1.69        0.21 o   0.4104E+01
   8   1   1       31.15       27.21        0.69 o   0.1660E+00
  -8   2   1       17.27       17.50        0.55 o   0.3250E+00
  -7   2   1        0.41        0.00        0.21 o   0.1162E+02
  -6   2   1        9.82        9.36        0.50 o   0.6580E+00
  -5   2   1       10.64       10.51        0.40 o   0.6237E+00
  -4   2   1      143.00      162.32        1.94 o   0.1027E-01
  -3   2   1      148.29      139.14        1.42 o   0.1228E-01
  -2   2   1      892.27      993.47        3.69 o   0.3275E-03
  -1   2   1     4625.65     4973.47       17.61 o   0.1310E-04
   0   2   1     4149.36     4346.33       16.96 o   0.1685E-04
   1   2   1      267.97      294.79        2.24 o   0.3384E-02
   2   2   1       55.58       57.00        0.80 o   0.5999E-01
   3   2   1      585.52      553.88        4.22 o   0.9131E-03
   4   2   1        3.28        1.85        0.48 o   0.2054E+01
   5   2   1       10.28        8.34        0.42 o   0.7337E+00
   6   2   1        1.88        1.68        0.27 o   0.3851E+01
   7   2   1        3.43        4.16        0.23 o   0.2001E+01
   8   2   1       17.38       15.41        0.62 o   0.3500E+00
  -8   3   1        1.79        1.68        0.20 o   0.4384E+01
  -7   3   1        2.29        2.59        0.30 o   0.2756E+01
  -6   3   1       15.18       14.55        0.64 o   0.3803E+00
  -5   3   1        0.79        0.83        0.14 o   0.6670E+01
  -4   3   1        0.69        0.15        0.14 o   0.1160E+02
  -3   3   1      146.38      135.02        1.84 o   0.1260E-01
  -2   3   1      282.11      262.50        2.47 o   0.3768E-02
  -1   3   1     1256.69     1277.66        5.80 o   0.1876E-03
   0   3   1     1379.64     1439.05        5.64 o   0.1510E-03
   1   3   1      267.71      278.62        2.01 o   0.3651E-02
   2   3   1       12.26       12.59        0.45 o   0.5010E+00
   3   3   1       76.02       88.43        1.41 o   0.3000E-01
   4   3   1      116.12      118.73        2.40 o   0.1607E-01
   5   3   1      169.99      171.47        1.68 o   0.8782E-02
   6   3   1       27.55       29.95        0.84 o   0.1554E+00
   7   3   1       35.62       37.22        0.75 o   0.1156E+00
   8   3   1        1.55        1.52        0.22 o   0.4687E+01
  -8   4   1       20.90       17.50        0.51 o   0.3045E+00
  -7   4   1        5.66        4.48        0.43 o   0.1318E+01
  -6   4   1        8.63        9.90        0.61 o   0.6118E+00
  -5   4   1       27.07       27.47        0.81 o   0.1699E+00
  -4   4   1        8.84        8.25        0.63 o   0.6653E+00
  -3   4   1      107.23       94.47        2.01 o   0.2204E-01
  -2   4   1      156.90      154.03        1.98 o   0.1034E-01
  -1   4   1      189.59      184.38        1.82 o   0.7492E-02
   0   4   1      346.93      355.54        2.67 o   0.2262E-02
   1   4   1      244.73      249.64        1.85 o   0.4431E-02
   2   4   1      138.27      137.79        1.50 o   0.1293E-01
   3   4   1      166.79      166.15        2.19 o   0.9043E-02
   4   4   1       54.88       57.48        1.53 o   0.5440E-01
   5   4   1      545.93      553.04        3.37 o   0.9635E-03
   6   4   1        0.06        0.03        0.54 o   0.3034E+01
   7   4   1       89.46       94.69        1.37 o   0.2564E-01
   8   4   1        3.75        3.03        0.20 o   0.2460E+01
  -8   5   1       32.77       26.77        0.68 o   0.1647E+00
  -7   5   1        0.30        0.04        0.13 o   0.2954E+02
  -6   5   1       48.31       46.15        1.33 o   0.7333E-01
  -5   5   1       13.50       13.09        0.66 o   0.4235E+00
  -4   5   1      151.59      140.04        1.89 o   0.1179E-01
  -3   5   1        5.04        3.78        0.60 o   0.1174E+01
  -2   5   1       86.80       81.50        1.70 o   0.2964E-01
  -1   5   1        0.96        1.72        0.14 o   0.4280E+01
   0   5   1       65.19       62.58        1.12 o   0.4838E-01
   1   5   1      147.73      153.05        2.01 o   0.1078E-01
   2   5   1        3.29        2.50        0.34 o   0.2354E+01
   3   5   1        2.78        3.02        0.45 o   0.1864E+01
   4   5   1        0.51        0.50        0.19 o   0.8072E+01
   5   5   1      169.34      167.68        2.20 o   0.8873E-02
   6   5   1       85.38       81.43        1.78 o   0.2970E-01
   7   5   1        0.02        0.09        0.66 o   0.1286E+01
  -7   6   1        7.45        6.41        0.30 o   0.1072E+01
  -6   6   1        0.78        0.47        0.14 o   0.7949E+01
  -5   6   1       16.58       16.99        0.71 o   0.3164E+00
  -4   6   1       19.27       19.22        0.71 o   0.2719E+00
  -3   6   1        1.41        1.39        0.33 o   0.3899E+01
  -2   6   1        2.53        2.79        0.37 o   0.2257E+01
  -1   6   1       33.45       32.78        1.07 o   0.1246E+00
   0   6   1        8.52        7.93        0.56 o   0.7305E+00
   1   6   1       60.63       57.15        1.39 o   0.5305E-01
   2   6   1       24.10       25.21        1.05 o   0.1775E+00
   3   6   1       15.71       15.51        0.65 o   0.3552E+00
   4   6   1       42.43       41.85        0.98 o   0.9124E-01
   5   6   1      194.23      188.96        2.40 o   0.7048E-02
   6   6   1        0.16        0.33        0.24 o   0.1551E+02
   7   6   1       37.26       38.04        0.66 o   0.1125E+00
  -7   7   1        4.62        4.11        0.18 o   0.1868E+01
  -6   7   1        4.41        4.53        0.29 o   0.1634E+01
  -5   7   1       57.69       59.27        1.47 o   0.5189E-01
  -4   7   1       96.42       97.75        1.70 o   0.2307E-01
  -3   7   1        5.62        5.43        0.38 o   0.1233E+01
  -2   7   1        0.13        0.08        0.24 o   0.2425E+02
  -1   7   1      168.12      165.97        2.81 o   0.8766E-02
   0   7   1        5.41        6.99        0.60 o   0.8619E+00
   1   7   1      606.02      585.29        3.40 o   0.8371E-03
   2   7   1       62.37       53.78        0.95 o   0.5868E-01
   3   7   1       35.43       38.58        0.80 o   0.1114E+00
   4   7   1        0.52        0.77        0.18 o   0.7211E+01
   5   7   1       11.59       11.96        0.43 o   0.5374E+00
   6   7   1       14.82       14.20        0.43 o   0.4293E+00
   7   7   1       12.33       11.80        0.36 o   0.5491E+00
  -6   8   1        0.33        0.59        0.09 o   0.1544E+02
  -5   8   1        7.18        8.09        0.48 o   0.8106E+00
  -4   8   1       26.21       28.70        0.77 o   0.1681E+00
  -3   8   1        0.73        0.86        0.14 o   0.7082E+01
  -2   8   1        0.27        0.00        0.17 o   0.2534E+02
  -1   8   1       21.55       23.02        0.47 o   0.2399E+00
   0   8   1        0.00        0.02        1.81 o   0.2341E-01
   1   8   1        4.63        4.75        0.22 o   0.1653E+01
   2   8   1       42.86       42.54        0.80 o   0.9201E-01
   3   8   1        0.69        0.72        0.12 o   0.8907E+01
   4   8   1       24.28       24.04        0.63 o   0.2113E+00
   5   8   1      152.09      146.97        1.26 o   0.1140E-01
   6   8   1        0.18        0.00        0.18 o   0.3347E+02
  -6   9   1       16.34       14.80        0.42 o   0.3997E+00
  -5   9   1       18.61       20.50        0.48 o   0.2810E+00
  -4   9   1       36.29       38.05        0.78 o   0.1114E+00
  -3   9   1       25.44       26.62        0.59 o   0.1899E+00
  -2   9   1       16.19       15.87        0.46 o   0.3741E+00
  -1   9   1        0.11        0.12        0.21 o   0.3035E+02
   0   9   1       30.12       33.02        0.51 o   0.1457E+00
   1   9   1       33.65       32.73        0.59 o   0.1378E+00
   2   9   1        3.64        3.14        0.21 o   0.2382E+01
   3   9   1        1.63        1.59        0.19 o   0.4764E+01
   4   9   1       21.97       22.97        0.42 o   0.2408E+00
   5   9   1       47.33       47.99        0.58 o   0.7945E-01
   6   9   1        5.58        5.19        0.20 o   0.1472E+01
  -5  10   1       19.36       20.56        0.35 o   0.2840E+00
  -4  10   1        2.12        2.54        0.20 o   0.3251E+01
  -3  10   1        8.32        7.83        0.34 o   0.8713E+00
  -2  10   1       14.30       16.37        0.35 o   0.3951E+00
  -1  10   1       25.26       24.88        0.43 o   0.2096E+00
   0  10   1       26.70       26.38        0.47 o   0.1923E+00
   1  10   1       32.86       35.51        0.59 o   0.1285E+00
   2  10   1        2.66        2.70        0.19 o   0.2964E+01
   3  10   1       20.26       19.81        0.41 o   0.2854E+00
   4  10   1       44.07       44.57        0.59 o   0.8873E-01
   5  10   1      119.08      123.81        0.86 o   0.1630E-01
  -4  11   1        0.73        0.78        0.05 o   0.1128E+02
  -3  11   1       10.84       11.57        0.25 o   0.6072E+00
  -2  11   1       54.81       55.45        0.63 o   0.6277E-01
  -1  11   1      106.97      101.85        0.93 o   0.2172E-01
   0  11   1       34.82       32.85        0.53 o   0.1362E+00
   1  11   1       12.32       11.81        0.31 o   0.5589E+00
   2  11   1        3.00        3.29        0.17 o   0.2553E+01
   3  11   1        0.31        0.28        0.08 o   0.2688E+02
   4  11   1       21.29       22.92        0.35 o   0.2475E+00
  -2  12   1       15.07       16.35        0.31 o   0.3926E+00
  -1  12   1      128.48      120.93        1.21 o   0.1584E-01
   0  12   1       83.11       80.00        0.84 o   0.3318E-01
   1  12   1        7.08        6.82        0.21 o   0.1099E+01
   2  12   1        1.89        1.97        0.12 o   0.4387E+01
  -8   0   2        1.62        0.18        0.35 o   0.5104E+01
  -7   0   2       33.11       32.25        0.83 o   0.1345E+00
  -6   0   2        0.99        1.26        0.10 o   0.6008E+01
  -5   0   2        6.47        7.66        0.37 o   0.9492E+00
  -4   0   2        3.00        0.58        0.74 o   0.1436E+01
  -3   0   2     1308.14     1339.00       10.81 o   0.1694E-03
  -2   0   2      120.95      125.74        1.77 o   0.1539E-01
  -1   0   2     1329.61     1424.05        7.97 o   0.1559E-03
   0   0   2        9.19        7.15        0.58 o   0.7445E+00
   1   0   2        4.93        4.89        0.39 o   0.1363E+01
   2   0   2      415.90      393.25        4.39 o   0.1739E-02
   3   0   2      480.67      402.38        6.43 o   0.1485E-02
   4   0   2       14.98       16.83        1.30 o   0.2374E+00
   5   0   2        1.75        3.42        0.26 o   0.2558E+01
   6   0   2       53.28       67.21        2.02 o   0.4348E-01
   7   0   2       26.81       30.45        0.74 o   0.1597E+00
  -8   1   2       13.73       11.15        0.65 o   0.4728E+00
  -7   1   2      144.62      138.80        1.33 o   0.1252E-01
  -6   1   2      111.53      112.92        1.18 o   0.1871E-01
  -5   1   2       17.86       17.68        0.42 o   0.3314E+00
  -4   1   2       16.94       17.40        0.69 o   0.3131E+00
  -3   1   2      170.29      166.43        2.02 o   0.8986E-02
  -2   1   2        0.70        0.20        0.10 o   0.1451E+02
  -1   1   2      245.62      273.00        1.87 o   0.3947E-02
   0   1   2       26.66       28.66        0.61 o   0.1741E+00
   1   1   2        5.72        5.41        0.26 o   0.1358E+01
   2   1   2      279.18      265.70        2.25 o   0.3756E-02
   3   1   2      150.33      135.87        2.35 o   0.1199E-01
   4   1   2        0.56        0.40        0.24 o   0.5766E+01
   5   1   2        4.03        4.38        0.28 o   0.1734E+01
   6   1   2       27.44       35.72        0.81 o   0.1330E+00
   7   1   2        9.65       11.07        0.40 o   0.6205E+00
   8   1   2        0.27        0.36        0.11 o   0.2102E+02
  -8   2   2       14.01       10.99        0.46 o   0.5221E+00
  -7   2   2       81.62       76.05        1.17 o   0.3466E-01
  -6   2   2       33.56       31.88        0.84 o   0.1350E+00
  -5   2   2        3.78        4.26        0.26 o   0.1831E+01
  -4   2   2        3.12        2.64        0.35 o   0.2300E+01
  -3   2   2       68.28       58.15        1.10 o   0.5082E-01
  -2   2   2      185.16      186.13        2.07 o   0.7464E-02
  -1   2   2        2.15        1.38        0.23 o   0.4387E+01
   0   2   2       21.87       21.59        0.54 o   0.2486E+00
   1   2   2      227.81      215.47        1.63 o   0.5568E-02
   2   2   2      126.25      118.62        1.80 o   0.1594E-01
   3   2   2      279.39      253.62        2.94 o   0.3906E-02
   4   2   2       79.16       83.52        2.07 o   0.2921E-01
   5   2   2       30.90       24.87        0.75 o   0.1769E+00
   6   2   2       84.58       95.24        1.57 o   0.2584E-01
   7   2   2        0.53        1.01        0.10 o   0.9130E+01
   8   2   2       36.60       34.17        0.72 o   0.1246E+00
  -8   3   2       14.15       12.58        0.55 o   0.4568E+00
  -7   3   2      182.08      172.28        1.96 o   0.8271E-02
  -6   3   2      173.98      167.40        1.99 o   0.8806E-02
  -5   3   2       62.26       61.10        0.99 o   0.5139E-01
  -4   3   2       16.37       16.88        0.83 o   0.3020E+00
  -3   3   2      307.62      302.13        3.09 o   0.2973E-02
  -2   3   2       34.59       42.36        0.88 o   0.1008E+00
  -1   3   2      599.24      601.58        3.76 o   0.8124E-03
   0   3   2       87.17       88.91        1.13 o   0.2835E-01
   1   3   2      350.39      325.63        2.55 o   0.2517E-02
   2   3   2        0.32        0.06        0.20 o   0.1566E+02
   3   3   2       85.38       78.47        1.65 o   0.3127E-01
   4   3   2       47.87       46.45        0.98 o   0.7782E-01
   5   3   2       37.84       37.02        0.89 o   0.1101E+00
   6   3   2       35.68       42.93        1.02 o   0.9578E-01
   7   3   2        6.65        7.17        0.32 o   0.1020E+01
   8   3   2       13.93       12.15        0.41 o   0.4983E+00
  -8   4   2       30.06       25.77        0.60 o   0.1802E+00
  -7   4   2       48.80       44.77        0.92 o   0.8034E-01
  -6   4   2       61.49       60.31        1.19 o   0.5148E-01
  -5   4   2       -0.20        0.00        0.30 o   0.1265E+02
  -4   4   2        0.10        0.22        0.31 o   0.1739E+02
  -3   4   2       58.03       58.67        1.61 o   0.5115E-01
  -2   4   2       98.65       86.68        1.72 o   0.2584E-01
  -1   4   2      839.88      822.92        5.25 o   0.4327E-03
   0   4   2      415.44      378.08        2.71 o   0.1864E-02
   1   4   2      183.31      161.81        1.78 o   0.8936E-02
   2   4   2        1.53        0.77        0.22 o   0.6248E+01
   3   4   2        4.92        5.50        0.51 o   0.1120E+01
   4   4   2       11.06       11.76        0.46 o   0.5484E+00
   5   4   2        0.51        0.09        0.23 o   0.7681E+01
   6   4   2       15.60       16.11        0.90 o   0.3056E+00
   7   4   2        7.09        6.02        0.33 o   0.1123E+01
  -8   5   2        0.19        0.17        0.12 o   0.3419E+02
  -7   5   2        0.10        0.29        0.39 o   0.5077E+01
  -6   5   2        0.58        0.82        0.20 o   0.6038E+01
  -5   5   2       44.44       53.11        1.06 o   0.6960E-01
  -4   5   2       26.88       29.72        0.66 o   0.1652E+00
  -3   5   2       29.70       32.24        1.21 o   0.1273E+00
  -2   5   2      298.66      286.23        3.38 o   0.3207E-02
  -1   5   2     1653.38     1636.00       10.19 o   0.1124E-03
   0   5   2       90.01       85.80        1.51 o   0.2811E-01
   1   5   2      382.79      370.43        3.29 o   0.2008E-02
   2   5   2      184.66      195.62        2.79 o   0.6885E-02
   3   5   2        7.14        7.33        0.52 o   0.8426E+00
   4   5   2       53.44       55.90        1.10 o   0.6034E-01
   5   5   2        2.43        2.21        0.34 o   0.2721E+01
   6   5   2        7.08        7.24        0.36 o   0.9634E+00
   7   5   2        0.41        0.31        0.10 o   0.1858E+02
  -7   6   2        6.69        5.92        0.43 o   0.1061E+01
  -6   6   2        3.03        5.11        0.23 o   0.1735E+01
  -5   6   2      116.11      123.87        1.87 o   0.1581E-01
  -4   6   2       13.24       15.49        0.55 o   0.3965E+00
  -3   6   2        5.44        6.42        0.40 o   0.1099E+01
  -2   6   2        4.56        3.81        0.55 o   0.1288E+01
  -1   6   2      224.33      217.71        3.62 o   0.5239E-02
   0   6   2      110.65      104.14        2.25 o   0.1913E-01
   1   6   2       77.11       77.73        1.78 o   0.3286E-01
   2   6   2       17.73       17.88        0.54 o   0.3178E+00
   3   6   2        4.53        4.59        0.30 o   0.1584E+01
   4   6   2      694.46      681.52        4.23 o   0.6283E-03
   5   6   2      313.94      301.97        2.69 o   0.2950E-02
   6   6   2       32.16       33.33        0.64 o   0.1382E+00
   7   6   2        0.12        0.26        0.15 o   0.2984E+02
  -7   7   2        0.69        0.67        0.10 o   0.1008E+02
  -6   7   2        1.81        2.79        0.20 o   0.3178E+01
  -5   7   2        1.18        2.28        0.24 o   0.3761E+01
  -4   7   2       12.03       11.87        0.59 o   0.4896E+00
  -3   7   2        1.48        1.82        0.25 o   0.4028E+01
  -2   7   2        3.55        3.55        0.25 o   0.2121E+01
  -1   7   2        0.17        0.74        0.17 o   0.1290E+02
   0   7   2        0.71        0.64        0.08 o   0.1112E+02
   1   7   2        0.61        0.73        0.08 o   0.1098E+02
   2   7   2        0.37        0.24        0.13 o   0.1825E+02
   3   7   2        5.18        5.81        0.31 o   0.1295E+01
   4   7   2        1.70        1.73        0.21 o   0.4272E+01
   5   7   2        9.77        9.67        0.36 o   0.6990E+00
   6   7   2        1.04        0.87        0.15 o   0.8308E+01
  -6   8   2        5.01        5.58        0.25 o   0.1394E+01
  -5   8   2       80.06       79.56        1.49 o   0.3235E-01
  -4   8   2       12.46       13.83        0.47 o   0.4593E+00
  -3   8   2        4.01        3.44        0.28 o   0.2006E+01
  -2   8   2       15.35       15.15        0.43 o   0.4001E+00
  -1   8   2       78.89       76.80        0.89 o   0.3565E-01
   0   8   2        8.52        8.23        0.31 o   0.8517E+00
   1   8   2       28.35       28.96        0.44 o   0.1723E+00
   2   8   2       21.71       21.46        0.44 o   0.2550E+00
   3   8   2        0.22        0.32        0.15 o   0.2048E+02
   4   8   2      449.36      437.06        2.17 o   0.1484E-02
   5   8   2      203.26      200.59        2.01 o   0.6451E-02
   6   8   2       19.19       19.87        0.36 o   0.2964E+00
  -6   9   2        0.22        0.17        0.14 o   0.2796E+02
  -5   9   2       20.82       20.17        0.54 o   0.2676E+00
  -4   9   2       15.04       14.58        0.45 o   0.4131E+00
  -3   9   2        2.43        2.21        0.24 o   0.3254E+01
  -2   9   2      111.44      106.26        1.27 o   0.1992E-01
  -1   9   2      390.51      375.01        2.22 o   0.1972E-02
   0   9   2       15.62       15.96        0.44 o   0.3800E+00
   1   9   2      121.92      119.06        1.06 o   0.1677E-01
   2   9   2       21.58       20.17        0.42 o   0.2731E+00
   3   9   2        0.84        0.95        0.07 o   0.8666E+01
   4   9   2       18.30       18.41        0.37 o   0.3219E+00
   5   9   2        0.30        0.22        0.10 o   0.2759E+02
  -5  10   2        2.21        2.13        0.13 o   0.3940E+01
  -4  10   2        0.02        0.01        0.49 o   0.4164E+01
  -3  10   2       15.59       14.88        0.33 o   0.4178E+00
  -2  10   2       55.43       50.30        0.68 o   0.6880E-01
  -1  10   2      123.84      118.53        1.13 o   0.1664E-01
   0  10   2        9.40       10.00        0.34 o   0.6980E+00
   1  10   2       22.49       22.87        0.46 o   0.2371E+00
   2  10   2        4.33        4.88        0.19 o   0.1677E+01
   3  10   2        4.50        4.86        0.18 o   0.1690E+01
   4  10   2        2.37        2.55        0.13 o   0.3441E+01
  -4  11   2        1.41        1.77        0.11 o   0.5213E+01
  -3  11   2       24.15       23.46        0.38 o   0.2277E+00
  -2  11   2       19.63       18.69        0.31 o   0.3102E+00
  -1  11   2       24.37       23.09        0.41 o   0.2282E+00
   0  11   2        7.06        7.31        0.28 o   0.1008E+01
   1  11   2       21.31       20.56        0.46 o   0.2664E+00
   2  11   2       10.43       10.63        0.29 o   0.6521E+00
   3  11   2        1.44        1.43        0.12 o   0.5887E+01
  -2  12   2        5.30        5.80        0.23 o   0.1360E+01
  -1  12   2        0.86        1.05        0.05 o   0.8656E+01
   0  12   2        6.58        7.97        0.25 o   0.9806E+00
   1  12   2        1.05        1.15        0.10 o   0.7699E+01
  -8   1   3        2.29        0.64        0.26 o   0.5205E+01
  -7   1   3       45.92       43.37        0.77 o   0.8739E-01
  -6   1   3        0.89        0.86        0.10 o   0.7847E+01
  -5   1   3       19.85       20.92        0.61 o   0.2596E+00
  -4   1   3      150.63      145.78        2.76 o   0.1084E-01
  -3   1   3      199.74      191.41        2.48 o   0.6807E-02
  -2   1   3       22.20       24.73        0.75 o   0.2063E+00
  -1   1   3       37.77       35.62        0.87 o   0.1148E+00
   0   1   3      680.83      646.45        4.19 o   0.6806E-03
   1   1   3       60.71       56.51        1.10 o   0.5587E-01
   2   1   3       68.83       64.95        1.79 o   0.4159E-01
   3   1   3       62.90       60.81        1.74 o   0.4661E-01
   4   1   3       54.27       52.94        1.01 o   0.6401E-01
   5   1   3      118.63      144.88        1.57 o   0.1325E-01
   6   1   3       94.46      110.16        1.37 o   0.2094E-01
   7   1   3       10.07        8.48        0.38 o   0.7553E+00
  -8   2   3        0.54        0.02        0.16 o   0.1320E+02
  -7   2   3        3.21        3.80        0.28 o   0.2046E+01
  -6   2   3       11.09       12.93        0.52 o   0.4944E+00
  -5   2   3        4.38        4.81        0.36 o   0.1460E+01
  -4   2   3       92.92       83.71        1.51 o   0.2824E-01
  -3   2   3      184.23      183.85        2.47 o   0.7502E-02
  -2   2   3        0.55        1.07        0.17 o   0.6394E+01
  -1   2   3       93.96       85.23        1.31 o   0.2796E-01
   0   2   3      519.60      461.10        3.42 o   0.1249E-02
   1   2   3       13.37       12.46        0.59 o   0.4565E+00
   2   2   3        1.36        0.36        0.27 o   0.6798E+01
   3   2   3       96.46       85.80        2.27 o   0.2505E-01
   4   2   3        0.17        0.08        0.25 o   0.1796E+02
   5   2   3        1.52        0.91        0.25 o   0.5537E+01
   6   2   3       42.55       47.09        1.08 o   0.8011E-01
   7   2   3        0.11        0.35        0.16 o   0.2489E+02
  -8   3   3        9.55       10.14        0.41 o   0.6599E+00
  -7   3   3       51.78       51.12        0.85 o   0.6895E-01
  -6   3   3       32.43       37.01        0.90 o   0.1174E+00
  -5   3   3       30.54       37.70        0.72 o   0.1229E+00
  -4   3   3       11.65       10.53        0.47 o   0.5776E+00
  -3   3   3       48.10       50.81        1.32 o   0.6741E-01
  -2   3   3      262.79      275.12        3.03 o   0.3669E-02
  -1   3   3       41.93       48.11        1.00 o   0.8001E-01
   0   3   3      338.40      310.89        3.06 o   0.2703E-02
   1   3   3       62.58       60.31        1.36 o   0.4973E-01
   2   3   3      269.91      274.54        3.33 o   0.3604E-02
   3   3   3       46.52       46.00        1.37 o   0.7438E-01
   4   3   3       71.38       75.51        0.98 o   0.3820E-01
   5   3   3        7.64        6.58        0.43 o   0.9526E+00
   6   3   3        9.76        9.39        0.42 o   0.6892E+00
   7   3   3        7.30        7.56        0.28 o   0.9749E+00
  -7   4   3      120.03      106.72        1.63 o   0.1863E-01
  -6   4   3       18.49       23.52        0.77 o   0.2275E+00
  -5   4   3       62.09       70.01        1.10 o   0.4400E-01
  -4   4   3       19.47       19.50        0.63 o   0.2765E+00
  -3   4   3        8.48        7.34        0.71 o   0.6669E+00
  -2   4   3       26.67       24.23        1.00 o   0.1785E+00
  -1   4   3      127.34      125.96        2.00 o   0.1466E-01
   0   4   3       -0.13        0.01        0.26 o   0.2579E+02
   1   4   3        0.23        0.38        0.29 o   0.9073E+01
   2   4   3      299.66      269.61        4.33 o   0.3355E-02
   3   4   3       27.94       32.07        0.56 o   0.1550E+00
   4   4   3      462.33      450.38        3.15 o   0.1394E-02
   5   4   3        0.38        0.32        0.11 o   0.1917E+02
   6   4   3       21.79       21.85        0.59 o   0.2427E+00
   7   4   3       43.16       40.51        0.65 o   0.9826E-01
  -7   5   3       85.20       80.64        1.53 o   0.3075E-01
  -6   5   3       39.90       42.82        0.92 o   0.9253E-01
  -5   5   3        1.56        0.80        0.23 o   0.6066E+01
  -4   5   3        1.94        1.82        0.28 o   0.3601E+01
  -3   5   3       -0.04        0.00        0.49 o   0.4301E+01
  -2   5   3      259.16      255.00        3.40 o   0.4027E-02
  -1   5   3      158.36      154.15        2.37 o   0.1008E-01
   0   5   3       49.61       48.08        1.40 o   0.6884E-01
   1   5   3       13.61       12.55        0.84 o   0.3875E+00
   2   5   3        2.19        1.92        0.20 o   0.3803E+01
   3   5   3      224.70      218.39        1.99 o   0.5484E-02
   4   5   3      122.58      124.57        1.51 o   0.1558E-01
   5   5   3        3.80        3.56        0.30 o   0.1961E+01
   6   5   3        9.57       10.50        0.40 o   0.6489E+00
   7   5   3        3.09        2.51        0.19 o   0.2957E+01
  -7   6   3       66.68       62.15        1.16 o   0.4781E-01
  -6   6   3        1.69        2.56        0.21 o   0.3335E+01
  -5   6   3       21.05       23.16        0.65 o   0.2295E+00
  -4   6   3       17.93       16.89        0.57 o   0.3271E+00
  -3   6   3       17.69       18.55        0.59 o   0.3037E+00
  -2   6   3        4.12        3.72        0.32 o   0.1824E+01
  -1   6   3        4.24        3.55        0.31 o   0.1859E+01
   0   6   3       60.00       54.63        0.78 o   0.5999E-01
   1   6   3        0.17        0.01        0.30 o   0.1481E+02
   2   6   3       54.90       54.74        0.78 o   0.6286E-01
   3   6   3       54.61       55.40        0.92 o   0.6149E-01
   4   6   3      207.22      201.44        1.90 o   0.6372E-02
   5   6   3       -0.01        0.17        0.98 o   0.2740E+00
   6   6   3        2.87        2.83        0.20 o   0.2788E+01
  -6   7   3        0.37        0.67        0.13 o   0.1165E+02
  -5   7   3       26.37       24.96        1.01 o   0.1755E+00
  -4   7   3       18.49       17.65        0.64 o   0.3044E+00
  -3   7   3        6.24        5.57        0.37 o   0.1174E+01
  -2   7   3     1281.69     1250.56        5.31 o   0.1903E-03
  -1   7   3      464.05      449.54        2.64 o   0.1398E-02
   0   7   3      162.91      160.82        1.22 o   0.9844E-02
   1   7   3        4.83        6.03        0.23 o   0.1365E+01
   2   7   3       57.70       61.17        0.86 o   0.5427E-01
   3   7   3       85.96       90.04        1.05 o   0.2825E-01
   4   7   3       56.46       56.25        0.79 o   0.6022E-01
   5   7   3        1.35        1.34        0.14 o   0.6048E+01
   6   7   3        0.09        0.00        0.15 o   0.8732E+02
  -6   8   3        3.75        4.89        0.21 o   0.1720E+01
  -5   8   3       28.01       28.42        0.63 o   0.1699E+00
  -4   8   3       17.28       14.87        0.50 o   0.3772E+00
  -3   8   3        0.33        0.51        0.16 o   0.1256E+02
  -2   8   3       12.21       10.27        0.45 o   0.5863E+00
  -1   8   3       17.71       17.49        0.54 o   0.3230E+00
   0   8   3        2.90        3.09        0.21 o   0.2591E+01
   1   8   3        4.78        4.20        0.23 o   0.1759E+01
   2   8   3       41.10       41.91        0.62 o   0.9799E-01
   3   8   3       27.21       26.57        0.47 o   0.1902E+00
   4   8   3      153.15      149.53        1.03 o   0.1119E-01
   5   8   3        1.68        1.97        0.15 o   0.4350E+01
  -5   9   3        0.67        0.87        0.10 o   0.8776E+01
  -4   9   3       17.72       17.23        0.40 o   0.3410E+00
  -3   9   3        7.66        8.21        0.35 o   0.8590E+00
  -2   9   3      108.18      101.31        1.12 o   0.2150E-01
  -1   9   3       33.53       31.27        0.60 o   0.1437E+00
   0   9   3        3.61        3.57        0.21 o   0.2211E+01
   1   9   3        7.70        7.56        0.29 o   0.9509E+00
   2   9   3        0.37        0.42        0.11 o   0.1679E+02
   3   9   3       25.36       24.37        0.42 o   0.2141E+00
   4   9   3       80.07       78.10        0.71 o   0.3510E-01
   5   9   3        1.92        2.32        0.27 o   0.3133E+01
  -4  10   3        0.19        0.13        0.12 o   0.3914E+02
  -3  10   3        0.50        0.98        0.08 o   0.1012E+02
  -2  10   3        0.00        0.01        1.52 o   0.4711E-01
  -1  10   3        1.54        1.12        0.15 o   0.6388E+01
   0  10   3        0.20        0.22        0.15 o   0.2577E+02
   1  10   3       10.62       11.95        0.31 o   0.5824E+00
   2  10   3       30.11       31.58        0.42 o   0.1540E+00
   3  10   3       15.99       17.08        0.31 o   0.3679E+00
   4  10   3      118.67      122.53        1.40 o   0.1623E-01
  -3  11   3        1.57        1.23        0.10 o   0.6510E+01
  -2  11   3       30.08       31.32        0.37 o   0.1564E+00
  -1  11   3        7.50        8.11        0.24 o   0.9336E+00
   0  11   3       15.85       15.87        0.38 o   0.3864E+00
   1  11   3        0.74        0.59        0.06 o   0.1287E+02
   2  11   3       22.79       23.68        0.45 o   0.2292E+00
  -8   0   4        3.54        3.10        0.38 o   0.1930E+01
  -7   0   4       30.91       28.68        1.56 o   0.1214E+00
  -6   0   4       58.17       59.65        0.99 o   0.5467E-01
  -5   0   4       22.72       23.84        0.91 o   0.1989E+00
  -4   0   4        1.90        1.55        0.23 o   0.4298E+01
  -3   0   4       55.45       56.68        2.36 o   0.4650E-01
  -2   0   4       68.93       77.90        2.47 o   0.3153E-01
  -1   0   4      634.19      601.57        9.16 o   0.7415E-03
   0   0   4      454.81      411.05        6.17 o   0.1512E-02
   1   0   4      160.67      164.40        3.75 o   0.8630E-02
   2   0   4        0.07        0.20        0.74 o   0.8133E+00
   3   0   4        1.92        2.04        0.27 o   0.3390E+01
   4   0   4      103.10      106.43        1.79 o   0.2021E-01
   5   0   4        4.71        4.78        0.45 o   0.1309E+01
   6   0   4       10.06        9.38        0.51 o   0.6471E+00
   7   0   4       17.70       19.20        0.64 o   0.2882E+00
  -8   1   4        0.91        0.52        0.14 o   0.7150E+01
  -7   1   4        4.11        5.49        0.42 o   0.1280E+01
  -6   1   4       12.10       14.71        0.43 o   0.4479E+00
  -5   1   4        3.33        3.37        0.28 o   0.2184E+01
  -4   1   4        0.29        0.78        0.13 o   0.1155E+02
  -3   1   4        7.69        8.64        0.71 o   0.6277E+00
  -2   1   4       19.22       18.27        0.86 o   0.2657E+00
  -1   1   4        2.90        2.95        0.35 o   0.2228E+01
   0   1   4       72.22       69.50        1.38 o   0.3992E-01
   1   1   4       -0.07        0.02        0.53 o   0.3051E+01
   2   1   4        5.14        5.98        0.53 o   0.1027E+01
   3   1   4      319.28      320.34        2.18 o   0.2741E-02
   4   1   4       31.69       29.16        0.70 o   0.1543E+00
   5   1   4      104.45      112.54        1.32 o   0.1941E-01
   6   1   4        1.96        1.13        0.17 o   0.5549E+01
   7   1   4       20.63       17.73        0.46 o   0.3076E+00
  -8   2   4       14.57       14.34        0.66 o   0.3860E+00
  -7   2   4        0.64        0.85        0.11 o   0.8715E+01
  -6   2   4       66.65       71.89        1.06 o   0.4140E-01
  -5   2   4        1.05        0.89        0.24 o   0.6235E+01
  -4   2   4       57.79       59.30        0.84 o   0.5603E-01
  -3   2   4        1.11        1.41        0.17 o   0.5914E+01
  -2   2   4       24.41       22.07        0.93 o   0.2040E+00
  -1   2   4      186.00      175.38        2.46 o   0.7879E-02
   0   2   4        2.82        3.84        0.37 o   0.1856E+01
   1   2   4        2.03        1.36        0.40 o   0.2993E+01
   2   2   4        0.30        0.02        0.21 o   0.1519E+02
   3   2   4      169.41      168.47        1.52 o   0.9025E-02
   4   2   4       95.84       98.30        1.30 o   0.2374E-01
   5   2   4        0.54        0.64        0.15 o   0.8959E+01
   6   2   4        3.08        3.33        0.18 o   0.2493E+01
   7   2   4        1.08        1.00        0.15 o   0.7446E+01
  -7   3   4       14.93       15.21        0.53 o   0.3871E+00
  -6   3   4        6.06        7.96        0.32 o   0.9633E+00
  -5   3   4        5.88        5.47        0.43 o   0.1159E+01
  -4   3   4       40.80       39.64        0.77 o   0.1017E+00
  -3   3   4        9.67       10.53        0.35 o   0.6623E+00
  -2   3   4      140.33      142.26        2.50 o   0.1176E-01
  -1   3   4       45.43       39.41        1.19 o   0.8955E-01
   0   3   4      168.02      160.93        2.42 o   0.9253E-02
   1   3   4       78.03       73.62        2.27 o   0.3231E-01
   2   3   4        7.74        6.71        0.31 o   0.1019E+01
   3   3   4      560.83      560.71        3.13 o   0.9319E-03
   4   3   4       27.91       26.34        0.55 o   0.1853E+00
   5   3   4      158.91      166.68        1.77 o   0.9452E-02
   6   3   4        0.57        0.93        0.09 o   0.9595E+01
   7   3   4        9.33        9.60        0.30 o   0.7378E+00
  -7   4   4       -0.03        0.00        0.39 o   0.1088E+02
  -6   4   4        3.47        4.10        0.29 o   0.1874E+01
  -5   4   4       12.56       11.86        0.46 o   0.5165E+00
  -4   4   4       88.39       83.71        1.17 o   0.2986E-01
  -3   4   4      156.95      152.17        1.60 o   0.1062E-01
  -2   4   4      154.49      158.23        1.58 o   0.1026E-01
  -1   4   4       14.36       13.25        0.64 o   0.4133E+00
   0   4   4       38.14       36.71        0.74 o   0.1135E+00
   1   4   4       25.04       26.58        0.51 o   0.1951E+00
   2   4   4       42.28       38.70        0.65 o   0.1037E+00
   3   4   4      183.65      189.69        1.56 o   0.7436E-02
   4   4   4       26.77       25.49        0.56 o   0.1948E+00
   5   4   4       14.54       16.91        0.48 o   0.3673E+00
   6   4   4        2.79        3.85        0.22 o   0.2231E+01
  -7   5   4        0.34        0.03        0.12 o   0.2967E+02
  -6   5   4       14.63       14.31        0.49 o   0.4184E+00
  -5   5   4        2.43        2.15        0.25 o   0.3178E+01
  -4   5   4       96.08       94.12        1.23 o   0.2498E-01
  -3   5   4      147.17      146.36        1.92 o   0.1137E-01
  -2   5   4      617.12      593.69        3.57 o   0.8106E-03
  -1   5   4        7.81        8.11        0.33 o   0.8734E+00
   0   5   4        6.76        7.98        0.28 o   0.9644E+00
   1   5   4      143.01      142.08        1.43 o   0.1224E-01
   2   5   4       15.77       15.07        0.43 o   0.3977E+00
   3   5   4        5.01        5.80        0.28 o   0.1339E+01
   4   5   4        1.21        1.22        0.21 o   0.5765E+01
   5   5   4        3.26        3.03        0.24 o   0.2477E+01
   6   5   4       16.19       15.57        0.42 o   0.3872E+00
  -6   6   4       35.84       33.96        0.93 o   0.1206E+00
  -5   6   4        0.33        0.08        0.14 o   0.2337E+02
  -4   6   4        7.83        7.51        0.38 o   0.8985E+00
  -3   6   4      115.72      111.13        1.45 o   0.1836E-01
  -2   6   4       41.27       39.64        0.95 o   0.9783E-01
  -1   6   4        4.19        4.60        0.27 o   0.1679E+01
   0   6   4        0.04        0.09        0.38 o   0.1095E+02
   1   6   4       75.35       77.33        0.83 o   0.3648E-01
   2   6   4       79.03       83.25        0.89 o   0.3256E-01
   3   6   4       21.59       22.60        0.48 o   0.2434E+00
   4   6   4       10.23       10.07        0.35 o   0.6692E+00
   5   6   4        1.20        0.89        0.18 o   0.7342E+01
   6   6   4       21.15       19.16        0.44 o   0.2862E+00
  -6   7   4        2.29        2.49        0.17 o   0.3338E+01
  -5   7   4        1.32        1.72        0.16 o   0.5000E+01
  -4   7   4        0.12        0.33        0.25 o   0.1766E+02
  -3   7   4        0.23        0.20        0.19 o   0.1858E+02
  -2   7   4        0.15        0.20        0.29 o   0.1472E+02
  -1   7   4        0.18        0.39        0.20 o   0.1587E+02
   0   7   4       -0.03        0.27        0.43 o   0.4738E+01
   1   7   4        0.50        0.08        0.11 o   0.2108E+02
   2   7   4        7.90        6.31        0.31 o   0.1046E+01
   3   7   4        0.66        0.83        0.10 o   0.9096E+01
   4   7   4        0.28        0.07        0.13 o   0.2916E+02
   5   7   4        0.31        0.38        0.08 o   0.2217E+02
  -5   8   4        0.77        0.52        0.06 o   0.1313E+02
  -4   8   4        6.85        7.61        0.30 o   0.9803E+00
  -3   8   4       24.98       23.50        0.58 o   0.2146E+00
  -2   8   4       38.78       40.42        0.84 o   0.1006E+00
  -1   8   4        1.33        1.87        0.17 o   0.4645E+01
   0   8   4        2.16        2.89        0.17 o   0.3077E+01
   1   8   4       48.69       52.12        0.67 o   0.7098E-01
   2   8   4       41.05       42.07        0.67 o   0.9673E-01
   3   8   4        7.72        7.91        0.25 o   0.9339E+00
   4   8   4       11.60       11.49        0.26 o   0.5943E+00
  -5   9   4        1.98        1.43        0.19 o   0.4732E+01
  -4   9   4       35.10       29.27        0.51 o   0.1519E+00
  -3   9   4       66.18       66.14        0.69 o   0.4664E-01
  -2   9   4      277.88      277.27        1.47 o   0.3598E-02
  -1   9   4        1.56        2.18        0.14 o   0.4203E+01
   0   9   4        2.75        2.69        0.18 o   0.2991E+01
   1   9   4       38.07       40.84        0.59 o   0.1047E+00
   2   9   4        5.71        7.24        0.23 o   0.1120E+01
   3   9   4        2.32        2.88        0.17 o   0.3031E+01
   4   9   4       -0.32        0.02        0.16 o   0.2124E+02
  -3  10   4       22.14       24.99        0.37 o   0.2231E+00
  -2  10   4       51.77       52.12        0.69 o   0.6877E-01
  -1  10   4        1.11        1.46        0.13 o   0.6128E+01
   0  10   4        9.89        9.75        0.28 o   0.7176E+00
   1  10   4        3.44        2.72        0.19 o   0.2729E+01
   2  10   4        4.09        5.34        0.15 o   0.1633E+01
  -1  11   4        0.10        0.02        0.13 o   0.8251E+02
   0  11   4       18.00       18.69        0.46 o   0.3111E+00
  -7   1   5       45.65       49.17        1.04 o   0.7412E-01
  -6   1   5       28.92       29.73        0.66 o   0.1597E+00
  -5   1   5        4.77        5.71        0.39 o   0.1242E+01
  -4   1   5       12.54       12.44        0.43 o   0.5080E+00
  -3   1   5       38.84       40.57        0.71 o   0.1026E+00
  -2   1   5       69.85       72.98        1.11 o   0.3965E-01
  -1   1   5       17.90       18.56        0.49 o   0.3111E+00
   0   1   5        0.91        1.03        0.08 o   0.7645E+01
   1   1   5       22.93       22.63        0.48 o   0.2362E+00
   2   1   5      477.42      469.42        2.33 o   0.1304E-02
   3   1   5      671.73      674.59        3.16 o   0.6533E-03
   4   1   5       16.82       16.82        0.44 o   0.3547E+00
   5   1   5       33.55       32.98        0.50 o   0.1393E+00
   6   1   5       35.49       33.42        0.55 o   0.1329E+00
  -7   2   5        6.69        8.04        0.33 o   0.9287E+00
  -6   2   5       17.20       17.58        0.59 o   0.3207E+00
  -5   2   5       -0.07        0.04        0.61 o   0.1812E+01
  -4   2   5       27.58       26.21        0.76 o   0.1777E+00
  -3   2   5      457.02      451.20        2.62 o   0.1405E-02
  -2   2   5       17.32       17.43        0.51 o   0.3322E+00
  -1   2   5      365.90      353.38        2.20 o   0.2216E-02
   0   2   5       11.29       13.37        0.39 o   0.5072E+00
   1   2   5       57.56       60.40        0.73 o   0.5573E-01
   2   2   5       63.32       67.40        0.79 o   0.4676E-01
   3   2   5        1.34        1.00        0.19 o   0.6448E+01
   4   2   5        3.18        3.26        0.21 o   0.2438E+01
   5   2   5        9.00        9.59        0.30 o   0.7451E+00
   6   2   5       29.29       25.42        0.45 o   0.1908E+00
  -7   3   5        0.27        0.13        0.15 o   0.2396E+02
  -6   3   5        1.62        1.74        0.23 o   0.4240E+01
  -5   3   5       20.20       19.51        1.08 o   0.2245E+00
  -4   3   5        5.94        5.91        0.41 o   0.1118E+01
  -3   3   5      247.26      244.76        1.85 o   0.4498E-02
  -2   3   5       69.17       67.90        0.98 o   0.4358E-01
  -1   3   5       20.89       19.54        0.58 o   0.2719E+00
   0   3   5       23.01       20.11        0.53 o   0.2576E+00
   1   3   5        6.33        6.12        0.26 o   0.1210E+01
   2   3   5        1.37        1.16        0.16 o   0.6405E+01
   3   3   5        7.14        6.85        0.28 o   0.1052E+01
   4   3   5       15.63       16.26        0.42 o   0.3772E+00
   5   3   5        1.46        1.07        0.17 o   0.6382E+01
   6   3   5       36.96       30.14        0.51 o   0.1440E+00
  -6   4   5        9.70       10.40        0.45 o   0.6315E+00
  -5   4   5       46.17       41.77        1.13 o   0.8532E-01
  -4   4   5        0.89        0.64        0.14 o   0.6890E+01
  -3   4   5       96.16       94.23        1.37 o   0.2467E-01
  -2   4   5        6.52        5.78        0.29 o   0.1212E+01
  -1   4   5       63.25       69.43        0.83 o   0.4513E-01
   0   4   5        4.81        5.90        0.27 o   0.1350E+01
   1   4   5        8.70       10.62        0.39 o   0.6646E+00
   2   4   5        7.82        8.69        0.34 o   0.8299E+00
   3   4   5        3.99        4.62        0.22 o   0.1761E+01
   4   4   5       27.47       28.33        0.49 o   0.1778E+00
   5   4   5       21.67       22.94        0.41 o   0.2433E+00
  -6   5   5        4.26        3.42        0.35 o   0.1825E+01
  -5   5   5        4.00        3.69        0.29 o   0.1931E+01
  -4   5   5       12.88       12.99        0.46 o   0.4783E+00
  -3   5   5        3.89        4.32        0.28 o   0.1771E+01
  -2   5   5        3.85        3.49        0.25 o   0.2090E+01
  -1   5   5       18.24       18.32        0.49 o   0.3124E+00
   0   5   5        3.84        5.33        0.27 o   0.1541E+01
   1   5   5       31.62       40.05        0.60 o   0.1158E+00
   2   5   5       11.77       11.59        0.44 o   0.5453E+00
   3   5   5       28.50       30.85        0.57 o   0.1582E+00
   4   5   5       22.03       22.34        0.39 o   0.2490E+00
   5   5   5       14.61       16.64        0.29 o   0.3932E+00
  -6   6   5        0.80        0.40        0.12 o   0.1002E+02
  -5   6   5       15.68       17.28        0.52 o   0.3446E+00
  -4   6   5        9.35        9.80        0.33 o   0.7092E+00
  -3   6   5        5.05        5.51        0.28 o   0.1385E+01
  -2   6   5        6.59        6.79        0.36 o   0.1040E+01
  -1   6   5        0.26        0.07        0.15 o   0.2738E+02
   0   6   5        9.42       12.31        0.38 o   0.5778E+00
   1   6   5       16.56       21.45        0.46 o   0.2842E+00
   2   6   5        0.64        0.30        0.10 o   0.1428E+02
   3   6   5        3.41        3.52        0.20 o   0.2275E+01
   4   6   5       11.96       12.81        0.27 o   0.5365E+00
   5   6   5        9.48       10.38        0.26 o   0.6997E+00
  -5   7   5       66.22       64.29        0.86 o   0.4757E-01
  -4   7   5       27.11       24.72        0.41 o   0.2050E+00
  -3   7   5       66.71       65.42        0.76 o   0.4691E-01
  -2   7   5       19.97       18.32        0.51 o   0.2980E+00
  -1   7   5        1.87        1.84        0.18 o   0.4263E+01
   0   7   5       30.02       33.31        0.62 o   0.1421E+00
   1   7   5       69.01       75.26        0.99 o   0.3885E-01
   2   7   5       17.01       16.71        0.42 o   0.3542E+00
   3   7   5        3.04        2.44        0.19 o   0.3043E+01
   4   7   5       17.49       16.17        0.31 o   0.3724E+00
  -4   8   5        0.92        0.64        0.06 o   0.1083E+02
  -3   8   5        0.08        0.24        0.17 o   0.3410E+02
  -2   8   5        3.16        2.46        0.17 o   0.3026E+01
  -1   8   5        0.07        0.00        0.24 o   0.5220E+02
   0   8   5       15.94       14.65        0.36 o   0.4141E+00
   1   8   5       19.97       19.28        0.44 o   0.2927E+00
   2   8   5        0.13        0.15        0.20 o   0.2899E+02
   3   8   5        1.07        1.03        0.13 o   0.7834E+01
  -3   9   5        5.27        5.13        0.17 o   0.1543E+01
  -2   9   5        1.48        1.62        0.11 o   0.5488E+01
  -1   9   5       14.85       12.74        0.31 o   0.4853E+00
   0   9   5       -0.01        0.08        0.63 o   0.1609E+01
   1   9   5       39.07       39.18        0.58 o   0.1074E+00
   2   9   5        0.99        0.48        0.06 o   0.1204E+02
  -1  10   5       25.33       21.38        0.61 o   0.2286E+00
   0  10   5        5.64        7.53        0.31 o   0.1034E+01
  -6   0   6        0.39        0.27        0.16 o   0.1360E+02
  -5   0   6        0.29        0.38        0.24 o   0.9908E+01
  -4   0   6      448.02      427.13        4.88 o   0.1483E-02
  -3   0   6      602.59      571.65        4.15 o   0.8604E-03
  -2   0   6       59.68       59.80        1.34 o   0.5139E-01
  -1   0   6       35.43       33.48        0.95 o   0.1226E+00
   0   0   6      114.46      114.65        1.92 o   0.1740E-01
   1   0   6       27.61       29.39        0.86 o   0.1571E+00
   2   0   6      140.52      138.71        1.74 o   0.1259E-01
   3   0   6       -0.13        0.07        0.25 o   0.2386E+02
   4   0   6        0.05        0.03        0.34 o   0.1764E+02
   5   0   6       22.10       17.60        0.61 o   0.2855E+00
  -6   1   6        1.37        1.58        0.16 o   0.5254E+01
  -5   1   6       17.32       17.58        0.62 o   0.3148E+00
  -4   1   6        6.29        6.59        0.37 o   0.1057E+01
  -3   1   6        0.46        0.26        0.12 o   0.1607E+02
  -2   1   6        0.06        0.01        0.40 o   0.9514E+01
  -1   1   6       15.79       15.33        0.48 o   0.3852E+00
   0   1   6       18.82       19.24        0.57 o   0.2885E+00
   1   1   6        1.89        1.65        0.16 o   0.4665E+01
   2   1   6      232.79      229.42        1.61 o   0.5091E-02
   3   1   6       22.92       21.84        0.45 o   0.2452E+00
   4   1   6       11.01        9.67        0.30 o   0.6863E+00
   5   1   6       20.03       19.60        0.39 o   0.2915E+00
  -6   2   6        2.30        2.49        0.18 o   0.3336E+01
  -5   2   6       -0.22        0.05        0.33 o   0.9049E+01
  -4   2   6       71.01       67.78        0.99 o   0.4288E-01
  -3   2   6       60.51       59.90        0.82 o   0.5416E-01
  -2   2   6        1.57        1.85        0.19 o   0.4384E+01
  -1   2   6        8.48       10.44        0.41 o   0.6721E+00
   0   2   6        0.60        0.94        0.10 o   0.8936E+01
   1   2   6       38.87       41.17        0.66 o   0.1017E+00
   2   2   6      114.17      107.47        1.08 o   0.1964E-01
   3   2   6        4.96        4.46        0.22 o   0.1685E+01
   4   2   6       20.73       20.75        0.38 o   0.2744E+00
   5   2   6        3.40        3.22        0.17 o   0.2478E+01
  -6   3   6        0.74        0.43        0.08 o   0.1298E+02
  -5   3   6        3.51        3.98        0.23 o   0.2020E+01
  -4   3   6        1.53        1.52        0.22 o   0.4736E+01
  -3   3   6        2.54        2.71        0.22 o   0.2897E+01
  -2   3   6        5.59        5.46        0.29 o   0.1339E+01
  -1   3   6        0.48        0.29        0.11 o   0.1637E+02
   0   3   6       33.61       41.22        0.67 o   0.1082E+00
   1   3   6        1.43        0.76        0.16 o   0.7652E+01
   2   3   6      233.94      236.93        1.75 o   0.4865E-02
   3   3   6       35.34       35.53        0.56 o   0.1249E+00
   4   3   6       27.39       28.21        0.39 o   0.1814E+00
   5   3   6        7.94        7.80        0.23 o   0.9461E+00
  -6   4   6       -0.02        0.02        0.44 o   0.6734E+01
  -5   4   6        5.22        5.23        0.27 o   0.1437E+01
  -4   4   6       21.22       19.78        0.63 o   0.2616E+00
  -3   4   6       40.97       38.98        0.69 o   0.1042E+00
  -2   4   6       30.47       30.20        0.57 o   0.1562E+00
  -1   4   6        3.59        2.69        0.19 o   0.2673E+01
   0   4   6       67.09       76.73        0.80 o   0.3917E-01
   1   4   6       34.26       35.33        0.56 o   0.1274E+00
   2   4   6       23.53       21.14        0.53 o   0.2448E+00
   3   4   6       13.00       13.15        0.32 o   0.5000E+00
   4   4   6        1.77        2.20        0.12 o   0.4157E+01
  -5   5   6       24.61       21.34        0.48 o   0.2404E+00
  -4   5   6        0.66        0.56        0.08 o   0.1232E+02
  -3   5   6       11.72       11.53        0.36 o   0.5673E+00
  -2   5   6       24.16       24.44        0.43 o   0.2170E+00
  -1   5   6       28.28       29.91        0.52 o   0.1647E+00
   0   5   6        0.63        1.43        0.09 o   0.6821E+01
   1   5   6        5.55        6.74        0.26 o   0.1169E+01
   2   5   6        7.31        6.54        0.28 o   0.1078E+01
   3   5   6       -0.04        0.27        0.25 o   0.1144E+02
   4   5   6       12.89       12.66        0.27 o   0.5251E+00
  -5   6   6       17.88       20.50        0.75 o   0.2614E+00
  -4   6   6        0.01        0.20        0.49 o   0.4100E+01
  -3   6   6        1.14        0.78        0.15 o   0.8450E+01
  -2   6   6       36.09       33.14        0.60 o   0.1314E+00
  -1   6   6       37.07       34.51        0.58 o   0.1249E+00
   0   6   6        0.18        0.32        0.15 o   0.2199E+02
   1   6   6        0.61        0.71        0.09 o   0.1111E+02
   2   6   6       15.98       14.40        0.38 o   0.4177E+00
   3   6   6       16.60       13.67        0.33 o   0.4356E+00
  -4   7   6        0.59        0.52        0.09 o   0.1277E+02
  -3   7   6        0.01        0.09        0.36 o   0.1370E+02
  -2   7   6        0.14        0.00        0.12 o   0.8101E+02
  -1   7   6        2.09        1.36        0.14 o   0.5126E+01
   0   7   6        0.22        0.15        0.13 o   0.3081E+02
   1   7   6       -0.05        0.07        0.24 o   0.4607E+02
   2   7   6        0.58        0.45        0.07 o   0.1570E+02
   3   7   6        2.91        2.22        0.20 o   0.3226E+01
  -3   8   6        2.06        2.33        0.15 o   0.3734E+01
  -2   8   6       38.57       31.93        0.46 o   0.1339E+00
  -1   8   6       16.21       13.61        0.27 o   0.4463E+00
   0   8   6        2.50        1.88        0.14 o   0.4040E+01
   1   8   6        2.04        2.32        0.13 o   0.3791E+01
  -5   1   7        7.38        7.00        0.31 o   0.1005E+01
  -4   1   7       37.09       36.63        0.82 o   0.1135E+00
  -3   1   7        0.07        0.12        0.27 o   0.3117E+02
  -2   1   7        1.16        1.03        0.16 o   0.7166E+01
  -1   1   7       17.69       18.60        0.42 o   0.3178E+00
   0   1   7       51.26       53.22        0.69 o   0.6776E-01
   1   1   7        2.50        2.87        0.16 o   0.2982E+01
   2   1   7       26.18       27.55        0.46 o   0.1865E+00
   3   1   7        0.48        0.54        0.06 o   0.1628E+02
  -5   2   7        8.80       11.99        0.27 o   0.6253E+00
  -4   2   7      229.04      215.38        2.57 o   0.5412E-02
  -3   2   7       15.24       14.19        0.32 o   0.4392E+00
  -2   2   7       22.71       20.86        0.40 o   0.2592E+00
  -1   2   7       35.39       36.42        0.58 o   0.1216E+00
   0   2   7       26.90       28.06        0.46 o   0.1813E+00
   1   2   7        5.19        4.96        0.25 o   0.1506E+01
   2   2   7       -0.06        0.00        0.22 o   0.7214E+02
   3   2   7        3.97        3.57        0.18 o   0.2185E+01
  -5   3   7       19.82       27.12        0.51 o   0.2094E+00
  -4   3   7       29.05       30.89        0.53 o   0.1575E+00
  -3   3   7        4.87        4.56        0.19 o   0.1715E+01
  -2   3   7       15.17       15.13        0.31 o   0.4177E+00
  -1   3   7        0.38        0.15        0.09 o   0.2718E+02
   0   3   7        0.09        0.10        0.17 o   0.4801E+02
   1   3   7       85.75       87.15        1.04 o   0.2932E-01
   2   3   7       49.88       45.61        0.92 o   0.7830E-01
   3   3   7        6.34        6.54        0.31 o   0.1111E+01
  -4   4   7       13.21       15.77        0.30 o   0.4257E+00
  -3   4   7        0.14        0.36        0.13 o   0.2499E+02
  -2   4   7       24.01       23.34        0.42 o   0.2282E+00
  -1   4   7        0.45        0.39        0.08 o   0.1827E+02
   0   4   7        2.92        2.81        0.14 o   0.2954E+01
   1   4   7      105.05       97.74        1.10 o   0.2292E-01
   2   4   7       68.13       69.35        0.90 o   0.4318E-01
   3   4   7       62.60       55.87        0.89 o   0.5704E-01
  -3   5   7       15.25       12.71        0.38 o   0.4690E+00
  -2   5   7       18.99       15.46        0.42 o   0.3598E+00
  -1   5   7        1.67        1.82        0.14 o   0.4661E+01
   0   5   7        1.13        1.03        0.12 o   0.7829E+01
   1   5   7       22.51       23.96        0.43 o   0.2284E+00
   2   5   7       61.56       58.39        0.72 o   0.5566E-01
  -3   6   7        4.20        4.04        0.34 o   0.1686E+01
  -2   6   7        4.70        2.39        0.21 o   0.2498E+01
  -1   6   7        0.23        0.23        0.10 o   0.3063E+02
   0   6   7        1.70        2.62        0.11 o   0.3719E+01
   1   6   7       60.61       56.84        0.92 o   0.5651E-01
  -3   0   8        1.39        1.78        0.20 o   0.4567E+01
  -2   0   8        7.01        7.74        0.37 o   0.9141E+00
  -1   0   8       43.81       48.07        0.77 o   0.8072E-01
   0   0   8       11.92       13.44        0.40 o   0.4911E+00
   1   0   8        4.04        3.50        0.27 o   0.2011E+01
  -3   1   8        0.15        0.14        0.09 o   0.5052E+02
  -2   1   8        2.38        2.80        0.11 o   0.3209E+01
  -1   1   8       17.45       16.80        0.31 o   0.3595E+00
   0   1   8        0.27        0.17        0.09 o   0.3318E+02
   1   1   8        4.54        4.36        0.22 o   0.1756E+01
  -2   2   8        0.31        0.45        0.06 o   0.2176E+02
  -1   2   8       13.69       14.46        0.28 o   0.4564E+00
   0   2   8        0.24        0.47        0.09 o   0.2053E+02
   1   2   8       16.83       18.45        0.61 o   0.3079E+00
  -1   3   8        2.44        2.84        0.26 o   0.2676E+01
   0   3   8        4.95        4.46        0.37 o   0.1470E+01
